# Supplementary material for: Downregulation of ERG and FLI1 expression in endothelial cells triggers endothelial-to-mesenchymal transition
Source: PLoS Genet. 2018 Nov 30;14(11):e1007826. doi: 10.1371/journal.pgen.1007826 (PMC6291168; doi:10.1371/journal.pgen.1007826)
Supplement: S1 Table — (XLSX) [file pgen.1007826.s015.xlsx]

## Sheet: Sheet1
	Pattern	Probe Set ID	Gene Symbol
	I	209608_s_at	ACAT2
		226925_at	ACPL2
		200974_at	ACTA2
		204639_at	ADA
		203741_s_at	ADCY7
		204119_s_at	ADK
		220841_s_at	AHI1
		224461_s_at	AIFM2
		222862_s_at	AK5
		201952_at	ALCAM
		205640_at	ALDH3B1
		222108_at	AMIGO2
		210143_at	ANXA10
		203381_s_at	APOE
		219637_at	ARMC9
		225283_at	ARRDC4
		212255_s_at	ATP2C1
		202686_s_at	AXL
		226058_at	B3GNT9
		209406_at	BAG2
		204966_at	BAI2
		212745_s_at	BBS4
		37547_at	BBS9
		205290_s_at	BMP2
		225105_at	C12orf75
		226901_at	C17orf58
		221587_s_at	C19orf24
		223125_s_at	C1orf21
		208747_s_at	C1S
		219474_at	C3orf52
		214164_x_at	CA12
		207129_at	CA5B
		224279_s_at	CABYR
		223514_at	CARD11
		205379_at	CBR3
		204655_at	CCL5
		205899_at	CCNA1
		212063_at	CD44
		203904_x_at	CD82
		207173_x_at	CDH11
		203441_s_at	CDH2
		211502_s_at	CDK14
		212501_at	CEBPB
		207568_at	CHRNA6
		32094_at	CHST3
		204170_s_at	CKS2
		219944_at	CLIP4
		219397_at	COQ10B
		209432_s_at	CREB3
		213059_at	CREB3L1
		205984_at	CRHBP
		212695_at	CRY2
		227757_at	CUL4A
		217028_at	CXCR4
		205676_at	CYP27B1
		201893_x_at	DCN
		209383_at	DDIT3
		218547_at	DHDDS
		219799_s_at	DHRS9
		203700_s_at	DIO2
		204602_at	DKK1
		205741_s_at	DTNA
		210151_s_at	DYRK3
		219551_at	EAF2
		209365_s_at	ECM1
		201984_s_at	EGFR
		204256_at	ELOVL6
		219501_at	ENOX1
		209473_at	ENTPD1
		202609_at	EPS8
		224888_at	EPT1
		221911_at	ETV1
		203349_s_at	ETV5
		205738_s_at	FABP3
		202862_at	FAH
		226614_s_at	FAM167A
		225812_at	FAM229B
		203184_at	FBN2
		227641_at	FBXL16
		226599_at	FHDC1
		204948_s_at	FST
		219377_at	GAREM
		204472_at	GEM
		214430_at	GLA
		225604_s_at	GLIPR2
		205042_at	GNE
		202756_s_at	GPC1
		203108_at	GPRC5A
		203632_s_at	GPRC5B
		223758_s_at	GTF2H2
		205659_at	HDAC9
		203259_s_at	HDDC2
		222921_s_at	HEY2
		202934_at	HK2
		206342_x_at	IDS
		202411_at	IFI27
		210095_s_at	IGFBP3
		210233_at	IL1RAP
		204863_s_at	IL6ST
		210624_s_at	ILVBL
		212411_at	IMP4
		209185_s_at	IRS2
		226189_at	ITGB8
		204679_at	KCNK1
		225755_at	KLHDC8B
		226370_at	KLHL15
		209016_s_at	KRT7
		217971_at	LAMTOR3
		221011_s_at	LBH
		202068_s_at	LDLR
		218326_s_at	LGR4
		205266_at	LIF
		218380_at	LOC728392
		204036_at	LPAR1
		205381_at	LRRC17
		206076_at	LRRC23
		204559_s_at	LSM7
		211018_at	LSS
		227058_at	MEDAG
		223734_at	MGARP
		218376_s_at	MICAL1
		225826_at	MMAB
		218853_s_at	MOSPD1
		209146_at	MSMO1
		201058_s_at	MYL9
		220311_at	N6AMT1
		213630_at	NACAD
		225847_at	NCEH1
		209159_s_at	NDRG4
		33767_at	NEFH
		204114_at	NID2
		203246_s_at	NPRL2
		227486_at	NT5E
		219347_at	NUDT15
		219100_at	OBFC1
		205441_at	OCEL1
		220133_at	ODAM
		210415_s_at	ODF2
		200907_s_at	PALLD
		205656_at	PCDH17
		210305_at	PDE4DIP
		214121_x_at	PDLIM7
		202671_s_at	PDXK
		213227_at	PGRMC2
		209803_s_at	PHLDA2
		209780_at	PHTF2
		209193_at	PIM1
		203826_s_at	PITPNM1
		201860_s_at	PLAT
		205934_at	PLCL1
		225136_at	PLEKHA2
		221538_s_at	PLXNA1
		203467_at	PMM1
		210946_at	PPAP2A
		201489_at	PPIF
		227325_at	PRR24
		214043_at	PTPRD
		227396_at	PTPRJ
		223336_s_at	RAB18
		223463_at	RAB23
		210951_x_at	RAB27A
		206039_at	RAB33A
		227123_at	RAB3B
		206103_at	RAC3
		227339_at	RGMB
		220334_at	RGS17
		210138_at	RGS20
		216913_s_at	RRP12
		219684_at	RTP4
		203186_s_at	S100A4
		200832_s_at	SCD
		215643_at	SEMA3D
		214790_at	SENP6
		227038_at	SGMS2
		56256_at	SIDT2
		204928_s_at	SLC10A3
		219559_at	SLC17A9
		204981_at	SLC22A18
		213119_at	SLC36A1
		224990_at	SMIM14
		218705_s_at	SNX24
		210001_s_at	SOCS1
		218087_s_at	SORBS1
		227034_at	SOWAHC
		221489_s_at	SPRY4
		227725_at	ST6GALNAC1
		215044_s_at	STAM2
		227607_at	STAMBPL1
		225636_at	STAT2
		203439_s_at	STC2
		211106_at	SUPT3H
		205691_at	SYNGR3
		205547_s_at	TAGLN
		209651_at	TGFB1I1
		201506_at	TGFBI
		219122_s_at	THG1L
		224365_s_at	TIGD7
		204276_at	TK2
		220169_at	TMEM156
		223503_at	TMEM163
		220934_s_at	TMEM223
		219685_at	TMEM35
		226338_at	TMEM55A
		225974_at	TMEM64
		227685_at	TMF1
		226322_at	TMTC1
		206026_s_at	TNFAIP6
		210260_s_at	TNFAIP8
		223502_s_at	TNFSF13B
		225802_at	TOP1MT
		206117_at	TPM1
		210052_s_at	TPX2
		211796_s_at	TRBC1
		205875_s_at	TREX1
		203824_at	TSPAN8
		223962_at	TTC29
		212242_at	TUBA4A
		225406_at	TWSG1
		201020_at	YWHAH
		212423_at	ZCCHC24
		223302_s_at	ZNF655
		222760_at	ZNF703
	II	205969_at	AADAC
		209459_s_at	ABAT
		203192_at	ABCB6
		208161_s_at	ABCC3
		213017_at	ABHD3
		201272_at	AKR1B1
		206561_s_at	AKR1B10
		204151_x_at	AKR1C1
		209160_at	AKR1C3
		202054_s_at	ALDH3A2
		227337_at	ANKRD37
		220092_s_at	ANTXR1
		39248_at	AQP3
		202208_s_at	ARL4C
		209135_at	ASPH
		218631_at	AVPI1
		203304_at	BAMBI
		206382_s_at	BDNF
		52164_at	C11orf24
		215199_at	CALD1
		225242_s_at	CCDC80
		223710_at	CCL26
		223513_at	CENPJ
		200884_at	CKB
		223249_at	CLDN12
		221845_s_at	CLPB
		226702_at	CMPK2
		225769_at	COG6
		225664_at	COL12A1
		202404_s_at	COL1A2
		204573_at	CROT
		203917_at	CXADR
		209665_at	CYB561D2
		215785_s_at	CYFIP2
		202436_s_at	CYP1B1
		225434_at	DEDD2
		200862_at	DHCR24
		201790_s_at	DHCR7
		202196_s_at	DKK3
		223722_at	DNAJC12
		204720_s_at	DNAJC6
		201431_s_at	DPYSL3
		204455_at	DST
		219517_at	ELL3
		219532_at	ELOVL4
		227609_at	EPSTI1
		214372_x_at	ERN2
		204714_s_at	F5
		203420_at	FAM8A1
		204422_s_at	FGF2
		214702_at	FN1
		226145_s_at	FRAS1
		210220_at	FZD2
		202275_at	G6PD
		205164_at	GCAT
		227525_at	GLCCI1
		205280_at	GLRB
		205240_at	GPSM2
		218537_at	HCFC1R1
		205822_s_at	HMGCS1
		226651_at	HOMER1
		221667_s_at	HSPB8
		214453_s_at	IFI44
		204439_at	IFI44L
		204415_at	IFI6
		203153_at	IFIT1
		227153_at	IMMP2L
		210511_s_at	INHBA
		201626_at	INSIG1
		223165_s_at	IP6K2
		202597_at	IRF6
		208436_s_at	IRF7
		205483_s_at	ISG15
		222899_at	ITGA11
		204546_at	KIAA0513
		226248_s_at	KIAA1324
		225717_at	KIAA1715
		226003_at	KIF21A
		201596_x_at	KRT18
		200923_at	LGALS3BP
		219998_at	LGALSL
		212682_s_at	LMF2
		226125_at	LOC100288152
		220915_s_at	LOC100996341
		225391_at	LOC93622
		203570_at	LOXL1
		210044_s_at	LYL1
		218176_at	MAGEF1
		218573_at	MAGEH1
		203151_at	MAP1A
		226210_s_at	MEG3
		203417_at	MFAP2
		225316_at	MFSD2A
		225325_at	MFSD6
		212473_s_at	MICAL2
		226066_at	MITF
		218024_at	MPC1
		37408_at	MRC2
		225578_at	MZT1
		207437_at	NOVA1
		206237_s_at	NRG1
		209230_s_at	NUPR1
		218708_at	NXT1
		202869_at	OAS1
		210797_s_at	OASL
		209626_s_at	OSBPL3
		226670_s_at	PABPC1L
		226223_at	PAWR
		219737_s_at	PCDH9
		219304_s_at	PDGFD
		205226_at	PDGFRL
		219019_at	PIDD
		202743_at	PIK3R3
		225380_at	PKDCC
		204285_s_at	PMAIP1
		206942_s_at	PMCH
		212841_s_at	PPFIBP2
		226773_at	PPM1K
		205194_at	PSPH
		211748_x_at	PTGDS
		211737_x_at	PTN
		226571_s_at	PTPRS
		219102_at	RCN3
		224394_at	RNF7
		218394_at	ROGDI
		214097_at	RPS21
		218909_at	RPS6KC1
		205540_s_at	RRAGB
		205449_at	SAC3D1
		218217_at	SCPEP1
		212158_at	SDC2
		226051_at	SELM
		205352_at	SERPINI1
		224928_at	SETD7
		209610_s_at	SLC1A4
		210010_s_at	SLC25A1
		203971_at	SLC31A1
		223044_at	SLC40A1
		226550_at	SLC9A7
		225282_at	SMAP2
		204953_at	SNAP91
		209218_at	SQLE
		224864_at	SRA1
		200918_s_at	SRPR
		225252_at	SRXN1
		200887_s_at	STAT1
		226525_at	STK17B
		224724_at	SULF2
		204287_at	SYNGR1
		212730_at	SYNM
		203999_at	SYT1
		219410_at	TMEM45A
		207839_s_at	TMEM8B
		218856_at	TNFRSF21
		221371_at	TNFSF18
		210609_s_at	TP53I3
		204083_s_at	TPM2
		201387_s_at	UCHL1
		223293_at	WDR24
		202418_at	YIF1A
	III	205257_s_at	AMPH
		218332_at	BEX1
		209795_at	CD69
		222549_at	CLDN1
		203951_at	CNN1
		215076_s_at	COL3A1
		205832_at	CPA4
		210074_at	CTSL2
		204464_s_at	EDNRA
		204718_at	EPHB6
		213416_at	ITGA4
		205206_at	KAL1
		218717_s_at	LEPREL1
		224650_at	MAL2
		202016_at	MEST
		212094_at	PEG10
		207717_s_at	PKP2
		204803_s_at	RRAD
		206049_at	SELP
		206805_at	SEMA3A
		203789_s_at	SEMA3C
		213139_at	SNAI2
		209875_s_at	SPP1
		223557_s_at	TMEFF2
		205807_s_at	TUFT1
		221731_x_at	VCAN
	VI	204719_at	ABCA8
		223395_at	ABI3BP
		206046_at	ADAM23
		209320_at	ADCY3
		205891_at	ADORA2B
		201792_at	AEBP1
		215051_x_at	AIF1
		227529_s_at	AKAP12
		203180_at	ALDH1A3
		202022_at	ALDOC
		222236_s_at	ASAP3
		202672_s_at	ATF3
		212297_at	ATP13A3
		211812_s_at	B3GALNT1
		206746_at	BFSP1
		209846_s_at	BTN3A2
		212067_s_at	C1R
		201850_at	CAPG
		218802_at	CCDC109B
		220180_at	CCDC68
		208712_at	CCND1
		219555_s_at	CENPN
		213992_at	COL4A6
		221900_at	COL8A2
		205624_at	CPA3
		210257_x_at	CUL4B
		204533_at	CXCL10
		217889_s_at	CYBRD1
		218943_s_at	DDX58
		219763_at	DENND1A
		214844_s_at	DOK5
		209187_at	DR1
		218854_at	DSE
		209457_at	DUSP5
		201313_at	ENO2
		221710_x_at	EVA1B
		205774_at	F12
		221880_s_at	FAM174B
		216044_x_at	FAM69A
		212374_at	FEM1B
		223042_s_at	FUNDC2
		203988_s_at	FUT8
		209990_s_at	GABBR2
		204982_at	GIT2
		218706_s_at	GRAMD3
		201137_s_at	HLA-DPB1
		206074_s_at	HMGA1
		214639_s_at	HOXA1
		227139_s_at	HPS3
		204949_at	ICAM3
		209417_s_at	IFI35
		205302_at	IGFBP1
		203851_at	IGFBP6
		210118_s_at	IL1A
		205207_at	IL6
		226218_at	IL7R
		204465_s_at	INA
		203710_at	ITPR1
		204301_at	KBTBD11
		219371_s_at	KLF2
		221841_s_at	KLF4
		203543_s_at	KLF9
		217388_s_at	KYNU
		218651_s_at	LARP6
		200704_at	LITAF
		204298_s_at	LOX
		212850_s_at	LRP4
		202209_at	LSM3
		227443_at	LURAP1L
		203837_at	MAP3K5
		205027_s_at	MAP3K8
		203434_s_at	MME
		207659_s_at	MOBP
		205076_s_at	MTMR11
		216466_at	NAV3
		226474_at	NLRC5
		202443_x_at	NOTCH2
		214722_at	NOTCH2NL
		202679_at	NPC1
		203920_at	NR1H3
		204105_s_at	NRCAM
		219214_s_at	NT5C
		204766_s_at	NUDT1
		218691_s_at	PDLIM4
		219093_at	PID1
		218644_at	PLEK2
		204897_at	PTGER4
		204748_at	PTGS2
		221666_s_at	PYCARD
		222077_s_at	RACGAP1
		206392_s_at	RARRES1
		204337_at	RGS4
		209545_s_at	RIPK2
		210115_at	RPL39L
		212416_at	SCAMP1
		201286_at	SDC1
		225460_at	SEC22C
		201915_at	SEC63
		202657_s_at	SERTAD2
		219593_at	SLC15A3
		222529_at	SLC25A37
		219525_at	SLC47A1
		203473_at	SLCO2B1
		219257_s_at	SPHK1
		204675_at	SRD5A1
		218424_s_at	STEAP3
		212354_at	SULF1
		203069_at	SV2A
		222173_s_at	TBC1D2
		227705_at	TCEAL7
		41037_at	TEAD4
		209277_at	TFPI2
		203083_at	THBS2
		223482_at	TMEM120A
		213338_at	TMEM158
		219600_s_at	TMEM50B
		203661_s_at	TMOD1
		202644_s_at	TNFAIP3
		206907_at	TNFSF9
		205802_at	TRPC1
		220817_at	TRPC4
		219282_s_at	TRPV2
		208998_at	UCP2
		203868_s_at	VCAM1
		210512_s_at	VEGFA
		210285_x_at	WTAP
		215767_at	ZNF804A
	V	205730_s_at	ABLIM3
		204638_at	ACP5
		222162_s_at	ADAMTS1
		205083_at	AOX1
		218899_s_at	BAALC
		205681_at	BCL2A1
		221530_s_at	BHLHE41
		227099_s_at	C11orf96
		223484_at	C15orf48
		212736_at	C16orf45
		217767_at	C3
		219455_at	C7orf63
		212886_at	CCDC69
		205476_at	CCL20
		211434_s_at	CCRL2
		201925_s_at	CD55
		218451_at	CDCP1
		203973_s_at	CEBPD
		226610_at	CENPV
		202357_s_at	CFB
		210563_x_at	CFLAR
		206932_at	CH25H
		210689_at	CLDN14
		211343_s_at	COL13A1
		209283_at	CRYAB
		210229_s_at	CSF2
		207442_at	CSF3
		202450_s_at	CTSK
		202902_s_at	CTSS
		204470_at	CXCL1
		209774_x_at	CXCL2
		207850_at	CXCL3
		214974_x_at	CXCL5
		206336_at	CXCL6
		212977_at	CXCR7
		220230_s_at	CYB5R2
		226281_at	DNER
		219424_at	EBI3
		38158_at	ESPL1
		211742_s_at	EVI2B
		213506_at	F2RL1
		204363_at	F3
		205935_at	FOXF1
		213524_s_at	G0S2
		218885_s_at	GALNT12
		204224_s_at	GCH1
		205100_at	GFPT2
		204836_at	GLDC
		201141_at	GPNMB
		44783_s_at	HEY1
		208025_s_at	HMGA2
		211597_s_at	HOPX
		219403_s_at	HPSE
		202637_s_at	ICAM1
		208937_s_at	ID1
		211959_at	IGFBP5
		227401_at	IL17D
		206618_at	IL18R1
		205067_at	IL1B
		202948_at	IL1R1
		207526_s_at	IL1RL1
		202859_x_at	CXCL8
		203474_at	IQGAP2
		204698_at	ISG20
		226731_at	ITGA1
		204627_s_at	ITGB3
		227647_at	KCNE3
		225128_at	KDELC2
		52837_at	KIAA1644
		209270_at	LAMB3
		202267_at	LAMC2
		205569_at	LAMP3
		203549_s_at	LPL
		216250_s_at	LPXN
		214574_x_at	LST1
		219059_s_at	LYVE1
		205193_at	MAFF
		204475_at	MMP1
		205680_at	MMP10
		219666_at	MS4A6A
		212859_x_at	MT1E
		204745_x_at	MT1G
		206461_x_at	MT1H
		211456_x_at	MT1HL1
		216336_x_at	MT1P3
		208581_x_at	MT1X
		224823_at	MYLK
		217739_s_at	NAMPT
		200632_s_at	NDRG1
		201502_s_at	NFKBIA
		223218_s_at	NFKBIZ
		226435_at	PAPLN
		219602_s_at	PIEZO2
		219584_at	PLA1A
		205479_s_at	PLAU
		210845_s_at	PLAUR
		201578_at	PODXL
		227749_at	POU2F2
		212226_s_at	PPAP2B
		220014_at	PRR16
		205402_x_at	PRSS2
		210355_at	PTHLH
		219622_at	RAB20
		225186_at	RAPH1
		223467_at	RASD1
		206027_at	S100A3
		206211_at	SELE
		209730_at	SEMA3F
		204614_at	SERPINB2
		205576_at	SERPIND1
		203124_s_at	SLC11A2
		205896_at	SLC22A4
		213113_s_at	SLC43A3
		225516_at	SLC7A2
		219911_s_at	SLCO4A1
		219888_at	SPAG4
		205185_at	SPINK5
		204595_s_at	STC1
		207601_at	SULT1B1
		203887_s_at	THBD
		204924_at	TLR2
		209946_at	VEGFC
		203585_at	ZNF185
	VI	202851_at	AAGAB
		207992_s_at	AMPD3
		204671_s_at	ANKRD6
		222856_at	APLN
		58780_s_at	ARHGEF40
		226345_at	ARL5B
		43511_s_at	ARRB1
		207076_s_at	ASS1
		225606_at	BCL2L11
		205574_x_at	BMP1
		211518_s_at	BMP4
		222165_x_at	C9orf16
		209030_s_at	CADM1
		216598_s_at	CCL2
		200953_s_at	CCND2
		208405_s_at	CD164
		227458_at	CD274
		209543_s_at	CD34
		204677_at	CDH5
		209498_at	CEACAM1
		225031_at	CHD6
		206633_at	CHRNA1
		205567_at	CHST1
		219761_at	CLEC1A
		220496_at	CLEC1B
		208792_s_at	CLU
		227119_at	CNOT6L
		205843_x_at	CRAT
		201200_at	CREG1
		220512_at	DLC1
		203303_at	DYNLT3
		218660_at	DYSF
		222802_at	EDN1
		213294_at	EIF2AK2
		205767_at	EREG
		225369_at	ESAM
		208394_x_at	ESM1
		209202_s_at	EXTL3
		213900_at	FAM189A2
		227410_at	FAM43A
		222111_at	FAM63B
		225864_at	FAM84B
		220615_s_at	FAR2
		219427_at	FAT4
		210933_s_at	FSCN1
		226886_at	GFPT1
		226177_at	GLTP
		220108_at	GNA14
		222552_at	GOLT1B
		207174_at	GPC5
		226868_at	GXYLT1
		227262_at	HAPLN3
		219352_at	HERC6
		215071_s_at	HIST1H2AC
		203665_at	HMOX1
		227110_at	HNRNPC
		205975_s_at	HOXD1
		201654_s_at	HSPG2
		201565_s_at	ID2
		202409_at	IGF2
		227377_at	IGF2BP1
		201508_at	IGFBP4
		223558_at	INIP
		202746_at	ITM2A
		209784_s_at	JAG2
		212192_at	KCTD12
		213234_at	KIAA1467
		214276_at	KLF12
		224036_s_at	LMBR1
		203897_at	LYRM1
		209348_s_at	MAF
		217921_at	MAN1A2
		226394_at	MARCH5
		220122_at	MCTP1
		216071_x_at	MED12
		227512_at	MEX3A
		227747_at	MPZL3
		202086_at	MX1
		204994_at	MX2
		212372_at	MYH10
		214748_at	N4BP2L2
		208751_at	NAPA
		219862_s_at	NARF
		226499_at	NRARP
		204972_at	OAS2
		218400_at	OAS3
		212307_s_at	OGT
		200714_x_at	OS9
		219543_at	PBLD
		227282_at	PCDH19
		216061_x_at	PDGFB
		209493_at	PDZD2
		209652_s_at	PGF
		214717_at	PKI55
		209785_s_at	PLA2G4C
		227247_at	PLEKHA8
		227032_at	PLXNA2
		222450_at	PMEPA1
		209852_x_at	PSME3
		221840_at	PTPRE
		212636_at	QKI
		210051_at	RAPGEF3
		205651_x_at	RAPGEF4
		219142_at	RASL11B
		227425_at	REPS2
		218723_s_at	RGCC
		203823_at	RGS3
		212099_at	RHOB
		209885_at	RHOD
		225978_at	RIMKLB
		213397_x_at	RNASE4
		226106_at	RNF141
		227722_at	RPS23
		203408_s_at	SATB1
		204722_at	SCN3B
		222717_at	SDPR
		219689_at	SEMA3G
		224762_at	SERINC2
		226673_at	SH2D3C
		225354_s_at	SH3BGRL2
		225227_at	SKIL
		207035_at	SLC30A3
		201074_at	SMARCC1
		227031_at	SNX13
		213508_at	SPTSSA
		204150_at	STAB1
		201813_s_at	TBC1D5
		212386_at	TCF4
		204043_at	TCN2
		206715_at	TFEC
		201042_at	TGM2
		204468_s_at	TIE1
		227112_at	TMCC1
		223595_at	TMEM133
		201746_at	TP53
		203421_at	TP53I11
		225294_s_at	TRAPPC1
		204341_at	TRIM16
		213027_at	TROVE2
		218184_at	TULP4
		201534_s_at	UBL3
		205011_at	VWA5A
		202112_at	VWF
		212638_s_at	WWP1
		221741_s_at	YTHDF1
		203043_at	ZBED1
		205739_x_at	ZNF107
		226575_at	ZNF462
		225962_at	ZNRF1
	VII	217757_at	A2M
		210461_s_at	ABLIM1
		202003_s_at	ACAA2
		227463_at	ACE
		226325_at	ADSSL1
		223136_at	AIG1
		212543_at	AIM1
		221589_s_at	ALDH6A1
		204976_s_at	AMMECR1
		220111_s_at	ANO2
		201038_s_at	ANP32A
		221505_at	ANP32E
		209047_at	AQP1
		226576_at	ARHGAP26
		211935_at	ARL6IP1
		221483_s_at	ARPP19
		225280_x_at	ARSD
		205673_s_at	ASB9
		213106_at	ATP8A1
		213016_at	BBX
		205433_at	BCHE
		224367_at	BEX2
		225446_at	BRWD1
		222785_x_at	C11orf1
		206331_at	CALCRL
		220351_at	CCRL1
		212899_at	CDK19
		219534_x_at	CDKN1C
		204154_at	CDO1
		213644_at	CEP112
		212675_s_at	CEP68
		224150_s_at	CEP70
		203066_at	CHST15
		204482_at	CLDN5
		208096_s_at	COL21A1
		202119_s_at	CPNE3
		221204_s_at	CRTAC1
		222911_s_at	CXorf36
		207986_x_at	CYB561
		226402_at	CYP2U1
		219837_s_at	CYTL1
		205472_s_at	DACH1
		213637_at	DDX52
		204909_at	DDX6
		226719_at	DERL2
		223525_at	DLL4
		203881_s_at	DMD
		212538_at	DOCK9
		219990_at	E2F8
		219298_at	ECHDC3
		204840_s_at	EEA1
		201778_s_at	EFCAB14
		202023_at	EFNA1
		202668_at	EFNB2
		204142_at	ENOSF1
		209392_at	ENPP2
		221486_at	ENSA
		203980_at	FABP4
		220637_at	FAM124B
		225670_at	FAM173B
		225687_at	FAM83D
		225803_at	FBXO32
		220364_at	FLJ11235
		210316_at	FLT4
		219889_at	FRAT1
		213056_at	FRMD4B
		204072_s_at	FRY
		225998_at	GAB1
		222526_at	GATAD2A
		203765_at	GCA
		220053_at	GDF3
		32502_at	GDPD5
		219970_at	GIPC2
		204904_at	GJA4
		203159_at	GLS
		212950_at	GPR116
		223423_at	GPR160
		218468_s_at	GREM1
		221942_s_at	GUCY1A3
		225910_at	HELZ
		203394_s_at	HES1
		209911_x_at	HIST1H2BD
		207165_at	HMMR
		212109_at	HN1L
		206601_s_at	HOXD3
		211538_s_at	HSPA2
		204569_at	ICK
		226757_at	IFIT2
		201656_at	ITGA6
		205635_at	KALRN
		213715_s_at	KANK3
		226221_at	KIAA1432
		205051_s_at	KIT
		221221_s_at	KLHL3
		210288_at	KLRG1
		206481_s_at	LDB2
		219884_at	LHX6
		225575_at	LIFR
		212328_at	LIMCH1
		203276_at	LMNB1
		218589_at	LPAR6
		226795_at	LRCH1
		212978_at	LRRC8B
		226748_at	LYSMD2
		225465_at	MAGI1
		225540_at	MAP2
		205698_s_at	MAP2K6
		226441_at	MAP3K2
		209623_at	MCCC2
		209199_s_at	MEF2C
		207761_s_at	METTL7A
		206500_s_at	MIS18BP1
		201299_s_at	MOB1A
		203780_at	MPZL2
		204438_at	MRC1
		218966_at	MYO5C
		214156_at	MYRIP
		208754_s_at	NAP1L1
		212448_at	NEDD4L
		202149_at	NEDD9
		226991_at	NFATC2
		209289_at	NFIB
		205247_at	NOTCH4
		224581_s_at	NUCKS1
		213264_at	PCBP2
		226119_at	PCMTD1
		225207_at	PDK4
		225501_at	PHF6
		212506_at	PICALM
		227639_at	PIGK
		204484_at	PIK3C2B
		226122_at	PLEKHG1
		206653_at	POLR3G
		201876_at	PON2
		210809_s_at	POSTN
		226978_at	PPARA
		41577_at	PPP1R16B
		218764_at	PRKCH
		222803_at	PRTFDC1
		209815_at	PTCH1
		219178_at	QTRTD1
		219562_at	RAB26
		208733_at	RAB2A
		224780_at	RBM17
		226404_at	RBM39
		225837_at	RHNO1
		212482_at	RMND5A
		226028_at	ROBO4
		222558_at	RPRD1A
		212912_at	RPS6KA2
		226335_at	RPS6KA3
		210657_s_at	SEPT4
		226627_at	SEPT8
		225123_at	SESN3
		203625_x_at	SKP2
		202235_at	SLC16A1
		205234_at	SLC16A4
		226301_at	SLC18B1
		223194_s_at	SLC22A23
		226782_at	SLC25A30
		214719_at	SLC46A3
		213253_at	SMC2
		207474_at	SNRK
		203373_at	SOCS2
		227697_at	SOCS3
		225728_at	SORBS2
		224818_at	SORT1
		219568_x_at	SOX18
		210715_s_at	SPINT2
		225671_at	SPNS2
		208920_at	SRI
		213742_at	SRSF11
		225435_at	SSR1
		201836_s_at	SUPT7L
		226157_at	TFDP2
		214378_at	TFPI
		223588_at	THAP2
		201150_s_at	TIMP3
		206271_at	TLR3
		217974_at	TM7SF3
		218113_at	TMEM2
		201690_s_at	TPD52
		227307_at	TSPAN18
		227740_at	UHMK1
		203940_s_at	VASH1
		201295_s_at	WSB1
		213996_at	YPEL1
		201369_s_at	ZFP36L2
		226344_at	ZMAT1
		225725_at	ZMAT3
		226820_at	ZNF362
		218149_s_at	ZNF395
		214746_s_at	ZNF467
		227132_at	ZNF706
		206572_x_at	ZNF85
		219676_at	ZSCAN16
	VIII	209735_at	ABCG2
		223615_at	ABI3
		226814_at	ADAMTS9
		203571_s_at	ADIRF
		226955_at	AFAP1L1
		220112_at	ANKRD55
		222608_s_at	ANLN
		204205_at	APOBEC3G
		225618_at	ARHGAP27
		206743_s_at	ASGR1
		219918_s_at	ASPM
		222740_at	ATAD2
		202095_s_at	BIRC5
		209642_at	BUB1
		203755_at	BUB1B
		207483_s_at	CAND1
		209479_at	CCDC28A
		213226_at	CCNA2
		214710_s_at	CCNB1
		202705_at	CCNB2
		202870_s_at	CDC20
		223307_at	CDCA3
		224428_s_at	CDCA7
		203213_at	CDK1
		41660_at	CELSR1
		205046_at	CENPE
		207828_s_at	CENPF
		218542_at	CEP55
		213385_at	CHN2
		202790_at	CLDN7
		226017_at	CMTM7
		203764_at	DLGAP5
		212792_at	DPY19L1
		204975_at	EMP2
		221591_s_at	FAM64A
		204220_at	GMFG
		206236_at	GPR4
		212070_at	GPR56
		204504_s_at	HIRIP3
		208808_s_at	HMGB2
		219983_at	HRASLS
		205404_at	HSD11B1
		213540_at	HSD17B8
		206638_at	HTR2B
		209821_at	IL33
		206148_at	IL3RA
		213817_at	IRAK3
		202503_s_at	KIAA0101
		218755_at	KIF20A
		204709_s_at	KIF23
		209408_at	KIF2C
		218355_at	KIF4A
		219181_at	LIPG
		203835_at	LRRC32
		209373_at	MALL
		210869_s_at	MCAM
		209708_at	MOXD1
		217165_x_at	MT1F
		217546_at	MT1M
		213375_s_at	N4BP2L1
		224772_at	NAV1
		218662_s_at	NCAPG
		204162_at	NDC80
		204641_at	NEK2
		32625_at	NPR1
		218039_at	NUSAP1
		219148_at	PBK
		224399_at	PDCD1LG2
		204134_at	PDE2A
		203708_at	PDE4B
		221142_s_at	PECR
		219926_at	POPDC3
		218009_s_at	PRC1
		205174_s_at	QPCT
		219412_at	RAB38
		204146_at	RAD51AP1
		205801_s_at	RASGRP3
		220027_s_at	RASIP1
		203185_at	RASSF2
		212122_at	RHOQ
		210056_at	RND1
		204040_at	RNF144A
		207624_s_at	RPGR
		213959_s_at	RPGRIP1L
		209773_s_at	RRM2
		203889_at	SCG5
		227478_at	SETBP1
		219493_at	SHCBP1
		222217_s_at	SLC27A3
		207519_at	SLC6A4
		219511_s_at	SNCAIP
		204955_at	SRPX
		226625_at	TGFBR3
		201764_at	TMEM106C
		209754_s_at	TMPO
		201291_s_at	TOP2A
		204822_at	TTK
		202954_at	UBE2C
		204026_s_at	ZWINT
	Others	226796_at	ABHD15
		210377_at	ACSM3
		221009_s_at	ANGPTL4
		209546_s_at	APOL1
		223586_at	ARNTL2
		210538_s_at	BIRC3
		201641_at	BST2
		209770_at	BTN3A1
		204821_at	BTN3A3
		211367_s_at	CASP1
		210021_s_at	CCNO
		221156_x_at	CCPG1
		204159_at	CDKN2C
		211709_s_at	CLEC11A
		201117_s_at	CPE
		219049_at	CSGALNACT1
		217127_at	CTH
		211122_s_at	CXCL11
		221934_s_at	DALRD3
		218986_s_at	DDX60
		219512_at	DSN1
		204271_s_at	EDNRB
		214012_at	ERAP1
		217967_s_at	FAM129A
		226722_at	FAM20C
		202838_at	FUCA1
		220577_at	GVINP1
		223541_at	HAS3
		219863_at	HERC5
		218726_at	HJURP
		209140_x_at	HLA-B
		216526_x_at	HLA-C
		221875_x_at	HLA-F
		211529_x_at	HLA-G
		217989_at	HSD17B11
		224497_x_at	HSD17B14
		214163_at	HSPB11
		211406_at	IER3IP1
		219209_at	IFIH1
		203595_s_at	IFIT5
		214022_s_at	IFITM1
		205992_s_at	IL15
		203126_at	IMPA2
		205841_at	JAK2
		219061_s_at	LAGE3
		209894_at	LEPR
		204078_at	LEPREL4
		223611_s_at	LNX1
		226635_at	LOC100506710
		220436_at	LOC441402
		202145_at	LY6E
		219188_s_at	MACROD1
		218918_at	MAN1C1
		226132_s_at	MANEAL
		226862_at	MBD1
		209580_s_at	MBD4
		227135_at	NAAA
		203574_at	NFIL3
		218162_at	OLFML3
		227686_at	OXNAD1
		224701_at	PARP14
		223220_s_at	PARP9
		202446_s_at	PLSCR1
		222238_s_at	POLM
		47069_at	PRR5
		204279_at	PSMB9
		226436_at	RASSF4
		203423_at	RBP1
		205923_at	RELN
		200962_at	RPL31
		219416_at	SCARA3
		204979_s_at	SH3BGR
		223192_at	SLC25A28
		201801_s_at	SLC29A1
		227193_at	SLC30A4
		225721_at	SYNPO2
		210053_at	TAF5
		224952_at	TANC2
		225973_at	TAP2
		205513_at	TCN1
		218772_x_at	TMEM38B
		203148_s_at	TRIM14
		201649_at	UBE2L6
		219211_at	USP18
		225085_at	USP40
		223833_at	WDR55
		214482_at	ZBTB25
		219228_at	ZNF331
