# Supplementary material for: Downregulation of ERG and FLI1 expression in endothelial cells triggers endothelial-to-mesenchymal transition
Source: PLoS Genet. 2018 Nov 30;14(11):e1007826. doi: 10.1371/journal.pgen.1007826 (PMC6291168; doi:10.1371/journal.pgen.1007826)
Supplement: S2 Table — (XLSX) [file pgen.1007826.s016.xlsx]

## Sheet: Sheet1
ACAA2	CD34	DOCK4	GIMAP7	JAG2	MEF2C	PDE2A	ROCK2	SPTSSA	TSHZ1
ACE	CD36	DPY19L1	GIMAP8	KALRN	METTL14	PDE4B	RPIA	SQRDL	TSPAN18
ACVRL1	CD40	DUT	GIPC2	KCNC4	MGAT4A	PDK3	RPRD1A	STAB1	TSPYL5
ADAMTS18	CDC42BPA	E2F8	GLS	KCNE3	MIS18BP1	PGM2	RPS6KA2	STC1	TTC32
ADCY4	CDCA7	ECHDC3	GMFG	KCTD15	MLIP	PIK3CG	RRM2	STEAP1	UBL3
AFAP1L1	CDK1	EFCAB14	GOLPH3L	KIAA1432	MMRN2	PKP4	SEPT11	STIM2	USP48
AGPAT9	CDO1	ENPP2	GPR116	KIAA1549	MPZL2	PLEKHG1	SERPINB1	STK4	USP9X
AIG1	CEP112	EPHB1	GPR160	KIT	MS4A6A	PLXNA2	SETBP1	STOM	VASH1
ALDH6A1	CEP68	EPHX4	GPR4	KLF12	MYCT1	PMEPA1	SH2D3C	STYK1	VWF
ANP32A	CFLAR	ESM1	GPR56	KLHL3	MYO10	POPDC3	SH3BGRL2	SUPT7L	WSB1
APLN	CHN2	ETS2	GSAP	KLRG1	MYO5C	PPP1R16B	SH3RF1	TCF12	WWP1
AQP1	CHST1	FABP5	GUCY1A3	KSR2	MYO6	PPP6C	SHANK3	TCF4	YPEL1
ARHGAP26	CHST11	FAM122B	H1F0	LAMA5	MYZAP	PRKCH	SHROOM4	TFEC	ZBTB10
ARHGAP27	CHST15	FAM124B	HAPLN3	LAMP3	NADK2	PSKH1	SIRPB2	TFPI	ZBTB16
ARHGAP28	CHSY1	FAM83D	HELZ	LDB2	NAV1	PTPRE	SKIL	TGFBR3	ZBTB18
ARRB1	CLDN5	FGD5	HES1	LIMCH1	NDFIP2	QKI	SLC16A1	THBS1	ZDHHC21
ASB9	CLEC1A	FHL1	HN1L	LIMD1	NEDD9	QPCT	SLC18B1	TIE1	ZFP36L2
ASGR1	CLU	FLT1	HOXD1	LIMS1	NEK3	RALGAPA2	SLC22A23	TIMP3	ZMAT1
ASRGL1	CMTM7	FLT4	HRASLS	LMBR1	NFATC2	RAPGEF3	SLC27A3	TMCC1	ZMAT3
ATF6	COBLL1	FNIP2	HSPG2	LMNB1	NFIB	RAPGEF4	SLC44A5	TMCC3	ZNF32
ATP2B4	COL21A1	FOXN3	HYAL2	LMO2	NOTCH4	RAPGEF5	SLC46A3	TMEM106C	ZNF438
ATP5G3	CRYL1	FRMD3	ICK	LPAR6	NR1D2	RAPGEF6	SLC6A4	TMEM140	ZNF467
BBX	CTNNB1	FRMD4B	ID2	LRRC1	NRG3	RASGRP3	SMAD1	TMEM2	ZNF706
BHLHB9	CXorf36	GAB3	IL13RA1	LRRC32	OCLN	RASSF2	SNCAIP	TMEM245
C10orf128	CYP2U1	GALNT12	IL33	LYN	PALD1	RBM17	SNRK	TMEM255B
CALCRL	CYYR1	GALNT15	ING3	LYVE1	PAM	REPIN1	SOCS2	TMX4
CASP12	DACH1	GDF3	INO80C	MAGI1	PARP12	RHOJ	SOCS3	TNRC6B
CCM2L	DCHS1	GDPD5	ITFG1	MAP2K6	PCBD1	RNF144B	SORBS2	TRIM69
CD109	DLGAP5	GIMAP2	ITGA10	MBTD1	PCMTD1	RNF219	SOX18	TRIP12
CD200	DLL4	GIMAP4	ITGA6	MCAM	PCMTD2	ROBO4	SPNS2	TRPS1
