# Supplementary material for: Downregulation of ERG and FLI1 expression in endothelial cells triggers endothelial-to-mesenchymal transition
Source: PLoS Genet. 2018 Nov 30;14(11):e1007826. doi: 10.1371/journal.pgen.1007826 (PMC6291168; doi:10.1371/journal.pgen.1007826)
Supplement: S3 Table — (XLSX) [file pgen.1007826.s017.xlsx]

## Sheet: Sheet1
mirDIP version: 4.1.8.2.
Gene Symbol	Uniprot	MicroRNA	Integrated Score	Number of Sources	Score Class
COL1A2	P08123	hsa-miR-126-3p	0.0375479	3	Medium
COL3A1	P02461	hsa-miR-126-3p	0.037607	3	Medium
VCAN	P13611	hsa-miR-126-3p	0.0836451	5	Medium
FN1	P02751	hsa-miR-126-3p	0.0382916	3	Medium
S100A4	P26447	hsa-miR-126-3p	0.037911	3	Medium
ACTA2	P62736	hsa-miR-126-3p	0.0288305	2	Medium
TAGLN	Q01995	hsa-miR-126-3p	0.0376953	3	Medium
CNN1	P51911	hsa-miR-126-3p	0.0369767	3	Medium
SNAI2	O43623	hsa-miR-126-3p	0.0374	3	Medium
CDH2	P19022	hsa-miR-126-3p	0.10403	4	Medium
