# Supplementary material for: Downregulation of ERG and FLI1 expression in endothelial cells triggers endothelial-to-mesenchymal transition
Source: PLoS Genet. 2018 Nov 30;14(11):e1007826. doi: 10.1371/journal.pgen.1007826 (PMC6291168; doi:10.1371/journal.pgen.1007826)
Supplement: S4 Table — siERG#1 and siFLI1#1 were used throughout the study, while siERG#2 and siFLI1#2 were used in S1A and S1B Fig as an alternative set of siRNA oligos. (XLSX) [file pgen.1007826.s018.xlsx]

## Sheet: Sheet1
		Manufacturer	Identifier	Sequence (Sence, 5'->3')
siERG	#1	Thermo Fisher Scientific	NM_004449_stealth_1076	AUAAGGAUCUAACUGAGGACGCUGG
	#2	Thermo Fisher Scientific	NM_004449_stealth_1111	UUUGCAAGGCGGCUACUUGUUGGUC
siFLI1	#1	Sigma	Hs02_00333023	GUCACUUCCUCCAGCUUCUTT
	#2	Santa Cruz	sc-35384
siSNAI2	#1	Sigma	Hs01_00159363	GCAUUUGCAGACAGGUCAATT
	#2	Sigma	Hs02_00334984	GGACACACAUACAGUGAUUTT
siTWIST2	#1	Sigma	Hs02_00362046	GAUGCAUUCGAGUCUGUAATT
	#2	Sigma	Hs01_00096046	GCAUUCGAGUCUGUAACUUTT
siControl		Thermo Fisher Scientific	12935300
		Sigma	SIC-001
		Santa Cruz	sc-37007
miR-126		Thermo Fisher Scientific	4464066 (ID: MC12841)
miR-Control		Thermo Fisher Scientific	4464058
miR-126 inhibitor		Thermo Fisher Scientific	4464084 (ID: MH12841)
Control inhibitor		Thermo Fisher Scientific	4464076
