# Supplementary material for: Downregulation of ERG and FLI1 expression in endothelial cells triggers endothelial-to-mesenchymal transition
Source: PLoS Genet. 2018 Nov 30;14(11):e1007826. doi: 10.1371/journal.pgen.1007826 (PMC6291168; doi:10.1371/journal.pgen.1007826)
Supplement: S5 Table — (XLSX) [file pgen.1007826.s019.xlsx]

## Sheet: Sheet1
Gene	Sequence (5’->3’)
	Forward	Reverse
ACTA2	TTCAATGTCCCAGCCATGTA	GCAAGGCATAGCCCTCATAG
CDH5	CAGCCCAAAGTGTGTGAGAA	CGGTCAAACTGCCCATACTT
COL1A1	ACGAAGACATCCCACCAATCAC	TCACGTCATCGCACAACACCT
ERG	AAGAGCAAACCCAACATGAACT	AAGTCGAACTTGTAGGCGTAGC
FLI1	TACAACCTCCCACACCGACCA	TGTTATTGCCCCAAGCTCCTCT
PECAM1	CATGCAATGAAACCAATAAATGAT	GAGCCTTCCGTTCTAGAGTATCTG
PIK3R2	CGCAAGATCCGAGACCAGTACCTC	ATCCCCAGCCACTCGTTGATT
PPIA	ATCTGCACTGCCAAGACTGAG	GAAGGAATGATCTGGTGGTTAAGA
SNAI2	GCGAGCTGCAGGACTCTAAT	GGACAGAGTCCCAGATGAGC
TAGLN	AAGAATGATGGGCACTACCG	ATGACATGCTTTCCCTCCTG
TWIST2	GGCGCAAGTGGAATTGGGATG	CCGGGTCTTCTGTCCGATGT
