# Supplementary material for: Downregulation of ERG and FLI1 expression in endothelial cells triggers endothelial-to-mesenchymal transition
Source: PLoS Genet. 2018 Nov 30;14(11):e1007826. doi: 10.1371/journal.pgen.1007826 (PMC6291168; doi:10.1371/journal.pgen.1007826)
Supplement: S6 Table — (XLSX) [file pgen.1007826.s020.xlsx]

## Sheet: Sheet1
ChIP	Replicate	Fixation	Shearing		Dynabeads	ChIP conditions per 4 × 106 HUVECs		Sequencer
			Equipment	Target size		Antibody	Dynabeads
ERG	1	1% HCHO, 10 min	SONIFIER 250	150-2000 bp	Protein G	10 mg	200 ml	GAIIx
	2	1% HCHO, 10 min	DNA Shearing S200	150-300 bp	Anti-mouse IgG	10 mg	200 ml	HiSeq
FLI1	1	1% HCHO, 10 min	SONIFIER 250	150-2000 bp	Protein G	10 mg	100 ml	GAIIx
	2	1% HCHO, 10 min	DNA Shearing S200	150-300 bp	Anti-rabbit IgG	10 mg	100 ml	HiSeq
H3K4me3	1	1% HCHO, 10 min	SONIFIER 250	300-500 bp	Anti-mouse IgG	2 mg	150 ml	GAIIx
	2	0.5% HCHO, 5 min	DNA Shearing S200	150-500 bp	Anti-mouse IgG	2 mg	150 ml	HiSeq
H3K27Ac	1	1% HCHO, 10 min	SONIFIER 250	300-500 bp	Anti-mouse IgG	2 mg	150 ml	GAIIx
	2	0.5% HCHO, 5 min	DNA Shearing S200	150-500 bp	Anti-mouse IgG	2 mg	150 ml	HiSeq
